# Supplementary material for: Cell Homeostasis or Cell Death—The Balancing Act Between Autophagy and Apoptosis Caused by Steatosis-Induced Endoplasmic Reticulum (ER) Stress
Source: Cells. 2025 Mar 18;14(6):449. doi: 10.3390/cells14060449 (PMC11941029; doi:10.3390/cells14060449)
Supplement: Supplementary file 1 [file cells-14-00449-s001.zip]

Archive with 1 entries (1 files):
- cells-3412236-supplementary.pdf
